# Supplementary material for: Patellofemoral Joint Loading Progression Across 35 Weightbearing Rehabilitation Exercises and Activities of Daily Living
Source: Am J Sports Med. 2023 Jun 5;51(8):2110–9. doi: 10.1177/03635465231175160 (PMC10315869; doi:10.1177/03635465231175160)
Supplement: sj-xlsx-2-ajs-10.1177_03635465231175160 – Supplemental material for Patellofemoral Joint Loading Progression Across 35 Weightbearing Rehabilitation Exercises and Activities of Daily Living [file sj-xlsx-2-ajs-10.1177_03635465231175160.xlsx]

## Sheet: Patellofemoral Joint Loading
Patellofemoral Joint Loading Index – Modifiable and Sortable Worksheet
HOW TO USE: Enter weighting factors in WEIGHT cells at bottom. Click filter button next to Loading Index header. From drop-down menu, select Sort Smallest to Largest. BLUE = Tier 1 (< 0.333) GREEN = Tier 2 (0.333 – 0.667) RED = Tier 3 (> 0.667)
Exercise	Loading Index	Peak_Mean (×BW)	Peak_SD (×BW)	Impulse_Mean (×BW*s)	Impulse_SD (×BW*s)	Rate_Mean (×BW/s)	Rate_SD (×BW/s)
Walking	0.0420623	0.612	0.325	0.12	0.082	9.415	4.103
Low step up (10-cm)	0.117139	1.654	0.398	0.414	0.14	13.862	3.544
2-leg squat (60-degree)	0.223547	2.482	0.896	1.859	0.675	6.273	2.943
Low step down (10-cm)	0.231705	3.129	0.794	1.045	0.53	14.383	4.193
High step up (20-cm)	0.25874	3.648	0.604	0.923	0.204	30.237	5.475
2-leg repetitive lateral jumps (Fast)	0.272562	4.151	1.589	0.484	0.239	56.012	18.817
1-leg repetitive forward hops (Fast)	0.305377	4.673	1.894	0.507	0.255	84.176	25.447
2-leg repetitive forward jumps (Fast)	0.321548	4.921	2.185	0.533	0.295	82.285	31.678
2-leg repetitive lateral jumps (Regular)	0.344514	5.087	1.507	0.865	0.363	57.265	12.695
Running	0.350078	5.378	1.222	0.548	0.155	87.626	17.247
1-leg repetitive lateral hops (Fast)	0.35075	5.312	1.832	0.67	0.279	72.517	20.483
Run-and-stop	0.3651	5.151	1.394	1.297	0.607	85.952	22.31
1-leg drop landing	0.38714	4.946	1.26	2.193	1.071	61.984	14.15
Sports movement jump	0.401031	5.293	1.271	2.003	0.933	80.826	21.793
1-leg squat (60-degree)	0.41015	4.43	1.201	3.607	1.071	10.782	4.287
Sumo squat	0.421724	4.264	0.498	4.17	0.987	15.765	3.136
1-leg repetitive forward hops (Regular)	0.423336	6.389	1.824	0.844	0.337	91.418	19.03
2-leg squat (Full depth)	0.424049	4.538	0.812	3.796	0.781	14.837	4.099
1-leg repetitive lateral hops (Regular)	0.425395	6.222	1.692	1.162	0.424	69.141	14.643
High step down (20-cm)	0.445855	5.788	0.944	2.38	1.16	21.099	5.501
2-leg drop landing	0.458288	5.896	1.235	2.531	0.957	73.119	16.328
Bulgarian squat	0.45969	4.715	0.747	4.439	0.968	15.386	4.128
Run-and-cut	0.463199	7.054	2.07	0.823	0.386	115.686	27.843
2-leg repetitive forward jumps (Regular)	0.46728	6.939	1.303	1.111	0.403	96.05	18.241
2-leg maximal forward jump	0.467565	6.319	0.821	2.101	0.732	95.323	14.315
1-leg maximal forward hop	0.480911	6.252	1.217	2.553	1.396	93.071	17.992
1-leg drop vertical hop	0.482522	6.573	1.77	2.086	0.684	73.772	19.876
Lunge	0.509838	5.068	0.781	5.179	1.291	20.404	6.408
2-leg drop vertical jump	0.51388	6.774	1.429	2.58	0.657	75.439	17.671
Alternating split jumps	0.516885	7.02	1.562	2.268	0.597	60.703	16.82
2-leg countermovement jump	0.562036	6.377	1.084	4.457	1.56	72.51	16.195
1-leg countermovement hop	0.62138	6.368	1.648	6.009	2.016	69.629	24.024
1-leg squat (Full depth)	0.668839	6.872	1.074	6.44	1.428	17.817	4.652
3-second Spanish squat	0.774067	4.481	1.581	12.956	4.566	2.503	1.967
1-leg decline squat	0.87527	8.175	1.012	9.724	2.984	19.268	4.658
	MAX Exercise	1-leg decline squat		3-second Spanish squat		Run-and-cut
	WEIGHT	8.175	0.5	12.956	0.5	115.686	0
		8.175	0.5	12.956	0.5	115.686	0
		8.175	0.5	12.956	0.5	115.686	0
		8.175	0.5	12.956	0.5	115.686	0
		8.175	0.5	12.956	0.5	115.686	0
		8.175	0.5	12.956	0.5	115.686	0
		8.175	0.5	12.956	0.5	115.686	0
		8.175	0.5	12.956	0.5	115.686	0
		8.175	0.5	12.956	0.5	115.686	0
		8.175	0.5	12.956	0.5	115.686	0
		8.175	0.5	12.956	0.5	115.686	0
		8.175	0.5	12.956	0.5	115.686	0
		8.175	0.5	12.956	0.5	115.686	0
		8.175	0.5	12.956	0.5	115.686	0
		8.175	0.5	12.956	0.5	115.686	0
		8.175	0.5	12.956	0.5	115.686	0
		8.175	0.5	12.956	0.5	115.686	0
		8.175	0.5	12.956	0.5	115.686	0
		8.175	0.5	12.956	0.5	115.686	0
		8.175	0.5	12.956	0.5	115.686	0
		8.175	0.5	12.956	0.5	115.686	0
		8.175	0.5	12.956	0.5	115.686	0
		8.175	0.5	12.956	0.5	115.686	0
		8.175	0.5	12.956	0.5	115.686	0
		8.175	0.5	12.956	0.5	115.686	0
		8.175	0.5	12.956	0.5	115.686	0
		8.175	0.5	12.956	0.5	115.686	0
		8.175	0.5	12.956	0.5	115.686	0
		8.175	0.5	12.956	0.5	115.686	0
		8.175	0.5	12.956	0.5	115.686	0
		8.175	0.5	12.956	0.5	115.686	0
		8.175	0.5	12.956	0.5	115.686	0
		8.175	0.5	12.956	0.5	115.686	0
		8.175	0.5	12.956	0.5	115.686	0
		8.175	0.5	12.956	0.5	115.686	0
		8.175	0.5	12.956	0.5	115.686	0
